# Supplementary material for: PTD4 Peptide Increases Neural Viability in an In Vitro Model of Acute Ischemic Stroke
Source: Int J Mol Sci. 2021 Jun 4;22(11):6086. doi: 10.3390/ijms22116086 (PMC8200211; doi:10.3390/ijms22116086)
Supplement: Supplementary file 1 [file ijms-22-06086-s001.zip]

Archive with 1 entries (1 files):
- ijms-1224527-supplementary.pdf
